# Supplementary material for: Coding-Gene Coevolution Analysis of Rotavirus Proteins: A Bioinformatics and Statistical Approach
Source: Genes (Basel). 2019 Dec 24;11(1):28. doi: 10.3390/genes11010028 (PMC7016848; doi:10.3390/genes11010028)
Supplement: Supplementary file 1 [file genes-11-00028-s001.zip]

Archive with 16 entries (16 files):
- Figure S1.png
- Figure S2.png
- Figure S3.png
- Figure S4.pdf
- Figure S5.pdf
- Figure S6.png
- Figure S7.png
- Figure S8.png
- Figure S9.png
- Figure S10.png
- Figure S11.png
- Figure S12.png
- Figure S13.png
- Figure S14.png
- Figure S15.png
- Table S1.xls
