# Supplementary material for: Coding-Gene Coevolution Analysis of Rotavirus Proteins: A Bioinformatics and Statistical Approach
Source: Genes (Basel). 2019 Dec 24;11(1):28. doi: 10.3390/genes11010028 (PMC7016848; doi:10.3390/genes11010028)
Supplement: Supplementary file 1 [file genes-11-00028-s001.zip › Table S1.xls]

## Sheet: Sheet1
Strain	Country_Date	VP1	Internal gene type (type R)	VP2	Internal gene type (type C)	VP3	Internal gene type (type M)	VP4	Internal gene type (type P)	VP6	Internal gene type (type I)	VP7	Internal gene type (type G)	NSP1	Internal gene type (type A)	NSP2	Internal gene type (type N)	NSP3	Internal gene type (type T)	NSP4	Internal gene type (type E)	NSP5/NSP6	Internal gene type (type H)	Genetic constellations
GER1H-09	Germany_2009	GQ414540	R2_GER1H-09_Germany_2009	GQ414541	C2_GER1H-09_Germany_2009	GQ414542	M2_GER1H-09_Germany_2009	GQ414543	P4_GER1H-09_Germany_2009	GQ414544	I2_GER1H-09_Germany_2009	GQ414545	G8_GER1H-09_Germany_2009	GQ414546	A2_GER1H-09_Germany_2009	GQ414547	N2_GER1H-09_Germany_2009	GQ414548	T2_GER1H-09_Germany_2009	GQ414549	E2_GER1H-09_Germany_2009	GQ414550	H2_GER1H-09_Germany_2009	G8-P[4]-I2-R2-C2-M2-A2-N2-T2-E2-H2
GER126-08	Germany_2008	FJ747613	R1_GER126-08_Germany_2008	FJ747614	C1_GER126-08_Germany_2008	FJ747615	M1_GER126-08_Germany_2008	FJ747616	P8_GER126-08_Germany_2008	FJ747617	I1_GER126-08_Germany_2008	FJ747618	G3-12_GER126-08_Germany_2008	FJ747620	A1_GER126-08_Germany_2008	FJ747621	N1_GER126-08_Germany_2008	FJ747622	T1_GER126-08_Germany_2008	FJ747623	E1_GER126-08_Germany_2008	FJ747624	H1_GER126-08_Germany_2008	G3G12-P[8]-I1-R1-C1-M1-A1-N1-T1-E1-H1
GER172-08	Germany_2008	FJ747625	R1_GER172-08_Germany_2008	FJ747626	C1_GER172-08_Germany_2008	FJ747627	M1_GER172-08_Germany_2008	FJ747628	P6_GER172-08_Germany_2008	FJ747629	I1_GER172-08_Germany_2008	FJ747630	G12_GER172-08_Germany_2008	FJ747631	A1_GER172-08_Germany_2008	FJ747632	N1_GER172-08_Germany_2008	FJ747633	T1_GER172-08_Germany_2008	FJ747634	E1_GER172-08_Germany_2008	FJ747635	H1_GER172-08_Germany_2008	G12-P[6]-I1-R1-C1-M1-A1-N1-T1-E1-H1
SKT-281	Thailand_2013	LC086714	R2_SKT-281_Thailand_2013	LC086715	C2_SKT-281_Thailand_2013	LC086716	M2_SKT-281_Thailand_2013	LC086717	P8_SKT-281_Thailand_2013	LC086718	I2_SKT-281_Thailand_2013	LC086719	G3_SKT-281_Thailand_2013	LC086720	A2_SKT-281_Thailand_2013	LC086721	N2_SKT-281_Thailand_2013	LC086722	T2_SKT-281_Thailand_2013	LC086723	E2_SKT-281_Thailand_2013	LC086724	H2_SKT-281_Thailand_2013	G3-P[8]-I2-R2-C2-M2-A2-N2-T2-E2-H2
SKT-289	Thailand_2013	LC086725	R2_SKT-289Thailand_2013	LC086726	C2_SKT-289_Thailand_2013	LC086727	M2_SKT-289Thailand_2013	LC086728	P8_SKT-289Thailand_2013	LC086729	I2_SKT-289Thailand_2013	LC086730	G3_SKT-289Thailand_2013	LC086731	A2_SKT-289Thailand_2013	LC086732	N2_SKT-289Thailand_2013	LC086733	T2_SKT-289Thailand_2013	LC086734	E2_SKT-289Thailand_2013	LC086735	H2_SKT-289Thailand_2013	G3-P[8]-I2-R2-C2-M2-A2-N2-T2-E2-H2
LS-04	Thailand_2013	LC086736	R2_LS-04_Thailand_2013	LC086737	C2_LS-04_Thailand_2013	LC086738	M2_LS-04_Thailand_2013	LC086739	P8_LS-04_Thailand_2013	LC086740	I2_LS-04_Thailand_2013	LC086741	G2_LS-04_Thailand_2013	LC086742	A2_LS-04_Thailand_2013	LC086743	N2_LS-04_Thailand_2013	LC086744	T2_LS-04_Thailand_2013	LC086745	E2_LS-04_Thailand_2013	LC086746	H2_LS-04_Thailand_2013	G2-P[8]-I2-R2-C2-M2-A2-N2-T2-E2-H2
PCB-118	Thailand_2013	LC086747	R1_PCB-118_Thailand_2013	LC086748	C1_PCB-118_Thailand_2013	LC086749	M1_PCB-118_Thailand_2013	LC086750	P8_PCB-118_Thailand_2013	LC086751	I1_PCB-118_Thailand_2013	LC086752	G1_PCB-118_Thailand_2013	LC086753	A1_PCB-118_Thailand_2013	LC086754	N1_PCB-118_Thailand_2013	LC086755	T1_PCB-118_Thailand_2013	LC086756	E1_PCB-118_Thailand_2013	LC086757	H1_PCB-118_Thailand_2013	G1-P[8]-I1-R1-C1-M1-A1-N1-T1-E1-H1
SKT-98	Thailand_2013	LC086758	R1_SKT-98_Thailand_2013	LC086759	C1_SKT-98_Thailand_2013	LC086760	M1_SKT-98_Thailand_2013	LC086761	P8_SKT-98_Thailand_2013	LC086762	I1_SKT-98_Thailand_2013	LC086763	G1_SKT-98_Thailand_2013	LC086764	A1_SKT-98_Thailand_2013	LC086765	N1_SKT-98_Thailand_2013	LC086766	T1_SKT-98_Thailand_2013	LC086767	E1_SKT-98_Thailand_2013	LC086768	H1_SKT-98_Thailand_2013	G1-P[8]-I1-R1-C1-M1-A1-N1-T1-E1-H1
BD-20	Thailand_2013	LC086769	R2_BD-20_Thailand_2013	LC086770	C2_BD-20_Thailand_2013	LC086771	M2_BD-20_Thailand_2013	LC086772	P4_BD-20_Thailand_2013	LC086773	I2_BD-20_Thailand_2013	LC086774	G2_BD-20_Thailand_2013	LC086775	A2_BD-20_Thailand_2013	LC086776	N2_BD-20_Thailand_2013	LC086777	T2_BD-20_Thailand_2013	LC086778	E2_BD-20_Thailand_2013	LC086779	H2_BD-20_Thailand_2013	G2-P[4]-I2-R2-C2-M2-A2-N2-T2-E2-H2
NP-M51	Thailand_2013	LC086780	R2_NP-M51_Thailand_2013	LC086781	C2_NP-M51_Thailand_2013	LC086782	M2_NP-M51_Thailand_2013	LC086783	P4_NP-M51_Thailand_2013	LC086784	I2_NP-M51_Thailand_2013	LC086785	G2_NP-M51_Thailand_2013	LC086786	A2_NP-M51_Thailand_2013	LC086787	N2_NP-M51_Thailand_2013	LC086788	T2_NP-M51_Thailand_2013	LC086789	E2_NP-M51_Thailand_2013	LC086790	H2_NP-M51_Thailand_2013	G2-P[4]-I2-R2-C2-M2-A2-N2-T2-E2-H2
SKT-138	Thailand_2013	LC086791	R2_SKT-138_Thailand_2013	LC086792	C2_SKT-138_Thailand_2013	LC086793	M2_SKT-138_Thailand_2013	LC086794	P4_SKT-138_Thailand_2013	LC086795	I2_SKT-138_Thailand_2013	LC086796	G2_SKT-138_Thailand_2013	LC086797	A2_SKT-138_Thailand_2013	LC086798	N2_SKT-138_Thailand_2013	LC086799	T2_SKT-138_Thailand_2013	LC086800	E2_SKT-138_Thailand_2013	LC086801	H2_SKT-138_Thailand_2013	G2-P[4]-I2-R2-C2-M2-A2-N2-T2-E2-H2
SSKT-133	Thailand_2013	LC086802	R2_SSKT-133_Thailand_2013	LC086803	C2_SSKT-133_Thailand_2013	LC086804	M2_SSKT-133_Thailand_2013	LC086805	P4_SSKT-133_Thailand_2013	LC086806	I2_SSKT-133_Thailand_2013	LC086807	G2_SSKT-133_Thailand_2013	LC086808	A2_SSKT-133_Thailand_2013	LC086809	N2_SSKT-133_Thailand_2013	LC086810	T2_SSKT-133_Thailand_2013	LC086811	E2_SSKT-133_Thailand_2013	LC086812	H2_SSKT-133_Thailand_2013	G2-P[4]-I2-R2-C2-M2-A2-N2-T2-E2-H2
HVCK20019	Australia_2001	KC443576	R1_HVCK20019_Australia_2001	KC443577	C1_HVCK20019_Australia_2001	KC443578	M1_HVCK20019_Australia_2001	KC443579	P8_HVCK20019_Australia_2001	KC443580	I1_HVCK20019_Australia_2001	KC443581	G1_HVCK20019_Australia_2001	KC443571	A1_HVCK20019_Australia_2001	KC443572	N1_HVCK20019_Australia_2001	KC443573	T1_HVCK20019_Australia_2001	KC443574	E1_HVCK20019_Australia_2001	KC443575	H1_HVCK20019_Australia_2001	G1-P[8]-I1-R1-C1-M1-A1-N1-T1-E1-H1
HVCK00001	Australia_2004	JF490083	R1_HVCK00001_Australia_2004	JF490093	C1_HVCK00001_Australia_2004	JF490092	M1_HVCK00001_Australia_2004	JF490091	P8_HVCK00001_Australia_2004	JF490090	I1_HVCK00001_Australia_2004	JF490088	G1_HVCK00001_Australia_2004	JF490085	A1_HVCK00001_Australia_2004	JF490084	N1_HVCK00001_Australia_2004	JF490089	T1_HVCK00001_Australia_2004	JF490087	E1_HVCK00001_Australia_2004	JF490086	H1_HVCK00001_Australia_2004	G1-P[8]-I1-R1-C1-M1-A1-N1-T1-E1-H1
HVCK00015	Australia_2005	JF490215	R1_HVCK00015_Australia_2005	JF490225	C1_HVCK00015_Australia_2005	JF490224	M1_HVCK00015_Australia_2005	JF490223	P8_HVCK00015_Australia_2005	JF490222	I1_HVCK00015_Australia_2005	JF490220	G1_HVCK00015_Australia_2005	JF490217	A1_HVCK00015_Australia_2005	JF490216	N1_HVCK00015_Australia_2005	JF490221	T1_HVCK00015_Australia_2005	JF490219	E1_HVCK00015_Australia_2005	JF490218	H1_HVCK00015_Australia_2005	G1-P[8]-I1-R1-C1-M1-A1-N1-T1-E1-H1
HVCK00029	Australia_2006	JF490358	R1_HVCK00029_Australia_2006	JF490367	C1_HVCK00029_Australia_2006	JF490366	M1_HVCK00029_Australia_2006	JF490365	P8_HVCK00029_Australia_2006	JF490364	I1_HVCK00029_Australia_2006	JF490368	G1_HVCK00029_Australia_2006	JF490360	A1_HVCK00029_Australia_2006	JF490359	N1_HVCK00029_Australia_2006	JF490363	T1_HVCK00029_Australia_2006	JF490362	E1_HVCK00029_Australia_2006	JF490361	H1_HVCK00029_Australia_2006	G1-P[8]-I1-R1-C1-M1-A1-N1-T1-E1-H1
HVCK00033	Australia_2007	JF490391	R1_HVCK00033_Australia_2007	JF490401	C1_HVCK00033_Australia_2007	JF490400	M1_HVCK00033_Australia_2007	JF490399	P8_HVCK00033_Australia_2007	JF490398	I1_HVCK00033_Australia_2007	JF490396	G1_HVCK00033_Australia_2007	JF490393	A1_HVCK00033_Australia_2007	JF490392	N1_HVCK00033_Australia_2007	JF490397	T1_HVCK00033_Australia_2007	JF490395	E1_HVCK00033_Australia_2007	JF490394	H1_HVCK00033_Australia_2007	G1-P[8]-I1-R1-C1-M1-A1-N1-T1-E1-H1
HVCK00083	Australia_2008	JX027813	R1_HVCK00083_Australia_2008	JX027823	C1_HVCK00083_Australia_2008	JX027822	M1_HVCK00083_Australia_2008	JX027821	P8_HVCK00083_Australia_2008	JX027820	I1_HVCK00083_Australia_2008	JX027818	G1_HVCK00083_Australia_2008	JX027815	A1_HVCK00083_Australia_2008	JX027814	N1_HVCK00083_Australia_2008	JX027819	T1_HVCK00083_Australia_2008	JX027817	E1_HVCK00083_Australia_2008	JX027816	H1_HVCK00083_Australia_2008	G1-P[8]-I1-R1-C1-M1-A1-N1-T1-E1-H1
HVCK00086	Australia_2009	JX027856	R1_HVCK00086_Australia_2009	JX027855	C1_HVCK00086_Australia_2009	JX027854	M1_HVCK00086_Australia_2009	JX027853	P8_HVCK00086_Australia_2009	JX027852	I1_HVCK00086_Australia_2009	JX027850	G1_HVCK00086_Australia_2009	JX027847	A1_HVCK00086_Australia_2009	JX027846	N1_HVCK00086_Australia_2009	JX027851	T1_HVCK00086_Australia_2009	JX027849	E1_HVCK00086_Australia_2009	JX027848	H1_HVCK00086_Australia_2009	G1-P[8]-I1-R1-C1-M1-A1-N1-T1-E1-H1
HVCK00095	Australia_2010	JX027930	R1_HVCK00095_Australia_2010	JX027931	C1_HVCK00095_Australia_2010	JX027932	M1_HVCK00095_Australia_2010	JX027933	P8_HVCK00095_Australia_2010	JX027929	I1_HVCK00095_Australia_2010	JX027927	G1_HVCK00095_Australia_2010	JX027924	A1_HVCK00095_Australia_2010	JX027923	N1_HVCK00095_Australia_2010	JX027928	T1_HVCK00095_Australia_2010	JX027926	E1_HVCK00095_Australia_2010	JX027925	H1_HVCK00095_Australia_2010	G1-P[8]-I1-R1-C1-M1-A1-N1-T1-E1-H1
HVCK00108	Australia_2011	KP645322	R1_HVCK00108_Australia_2011	KP645323	C1_HVCK00108_Australia_2011	KP645324	M1_HVCK00108_Australia_2011	KP645325	P8_HVCK00108_Australia_2011	KP645326	I1_HVCK00108_Australia_2011	KP645327	G1_HVCK00108_Australia_2011	KP645328	A1_HVCK00108_Australia_2011	KP645329	N1_HVCK00108_Australia_2011	KP645330	T1_HVCK00108_Australia_2011	KP645331	E1_HVCK00108_Australia_2011	KP645332	H1_HVCK00108_Australia_2011	G1P[8]-I1-R1-C1-M1-A1-N1-T1-E1-H1
BE00052	Belgium_1999	JN258783	R1_BE00052_Belgium_1999	JN258789	C1_BE00052_Belgium_1999	JN258788	M1_BE00052_Belgium_1999	JN258787	P8_BE00052_Belgium_1999	JN258780	I1_BE00052_Belgium_1999	JN258786	G1_BE00052_Belgium_1999	JN258790	A1_BE00052_Belgium_1999	JN258782	N1_BE00052_Belgium_1999	JN258781	T1_BE00052_Belgium_1999	JN258785	E1_BE00052_Belgium_1999	JN258784	H1_BE00052_Belgium_1999	G1-P[8]-I1-R1-C1-M1-A1-N1-T1-E1-H1
BE00061	Belgium_2000	KC193623	R1_BE00061_Belgium_2000	KC193624	C1_BE00061_Belgium_2000	KC193625	M1_BE00061_Belgium_2000	KC193626	P8_BE00061_Belgium_2000	KC193627	I1_BE00061_Belgium_2000	KT248550	G1_BE00061_Belgium_2000	KC193618	A1_BE00061_Belgium_2000	KC193619	N1_BE00061_Belgium_2000	KC193620	T1_BE00061_Belgium_2000	KC193621	E1_BE00061_Belgium_2000	KC193622	H1_BE00061_Belgium_2000	G1-P[8]-I1-R1-C1-M1-A1-N1-T1-E1-H1
BE00079	Belgium_2002	JN258853	R1_BE00079_Belgium_2002	JN258851	C1_BE00079_Belgium_2002	JN258856	M1_BE00079_Belgium_2002	JN258855	P8_BE00079_Belgium_2002	JN258847	I1_BE00079_Belgium_2002	JN258846	G1_BE00079_Belgium_2002	JN258854	A1_BE00079_Belgium_2002	JN258849	N1_BE00079_Belgium_2002	JN258848	T1_BE00079_Belgium_2002	JN258852	E1_BE00079_Belgium_2002	JN258850	H1_BE00079_Belgium_2002	G1-P[8]-I1-R1-C1-M1-A1-N1-T1-E1-H1
BE00090	Belgium_2003	JN258886	R1_BE00090_Belgium_2003	JN258889	C1_BE00090_Belgium_2003	JN258888	M1_BE00090_Belgium_2003	JN258884	P8_BE00090_Belgium_2003	JN258880	I1_BE00090_Belgium_2003	JN258879	G1_BE00090_Belgium_2003	JN258887	A1_BE00090_Belgium_2003	JN258882	N1_BE00090_Belgium_2003	JN258881	T1_BE00090_Belgium_2003	JN258885	E1_BE00090_Belgium_2003	JN258883	H1_BE00090_Belgium_2003	G1-P[8]-I1-R1-C1-M1-A1-N1-T1-E1-H1
BE00004	Belgium_2005	HQ392003	R1_BE00004_Belgium_2005	HQ392012	C1_BE00004_Belgium_2005	HQ392008	M1_BE00004_Belgium_2005	HQ392011	P8_BE00004_Belgium_2005	HQ392007	I1_BE00004_Belgium_2005	HQ392009	G1_BE00004_Belgium_2005	HQ392013	A1_BE00004_Belgium_2005	HQ392004	N1_BE00004_Belgium_2005	HQ392010	T1_BE00004_Belgium_2005	HQ392006	E1_BE00004_Belgium_2005	HQ392005	H1_BE00004_Belgium_2005	G1-P[8]-I1-R1-C1-M1-A1-N1-T1-E1-H1
BE00010	Belgium_2006	HQ392055	R1_BE00010_Belgium_2006	HQ392054	C1_BE00010_Belgium_2006	HQ392053	M1_BE00010_Belgium_2006	HQ392057	P8_BE00010_Belgium_2006	HQ392052	I1_BE00010_Belgium_2006	HQ392051	G1_BE00010_Belgium_2006	HQ392048	A1_BE00010_Belgium_2006	HQ392047	N1_BE00010_Belgium_2006	HQ392056	T1_BE00010_Belgium_2006	HQ392050	E1_BE00010_Belgium_2006	HQ392049	H1_BE00010_Belgium_2006	G1-P[8]-I1-R1-C1-M1-A1-N1-T1-E1-H1
BE00021	Belgium_2007	HQ392157	R1_BE00021_Belgium_2007	HQ392162	C1_BE00021_Belgium_2007	HQ392165	M1_BE00021_Belgium_2007	HQ392164	P8_BE00021_Belgium_2007	HQ392161	I1_BE00021_Belgium_2007	HQ392167	G1_BE00021_Belgium_2007	HQ392166	A1_BE00021_Belgium_2007	HQ392158	N1_BE00021_Belgium_2007	HQ392163	T1_BE00021_Belgium_2007	HQ392160	E1_BE00021_Belgium_2007	HQ392159	H1_BE00021_Belgium_2007	G1-P[8]-I1-R1-C1-M1-A1-N1-T1-E1-H1
BE00027	Belgium_2008	HQ392212	R1_BE00027_Belgium_2008	HQ392221	C1_BE00027_Belgium_2008	HQ392220	M1_BE00027_Belgium_2008	HQ392219	P8_BE00027_Belgium_2008	HQ392218	I1_BE00027_Belgium_2008	HQ392217	G1_BE00027_Belgium_2008	HQ392214	A1_BE00027_Belgium_2008	HQ392213	N1_BE00027_Belgium_2008	HQ392222	T1_BE00027_Belgium_2008	HQ392216	E1_BE00027_Belgium_2008	HQ392215	H1_BE00027_Belgium_2008	G1-P[8]-I1-R1-C1-M1-A1-N1-T1-E1-H1
BE00043	Belgium_2009	HQ392377	R1_BE00043_Belgium_2009	HQ392386	C1_BE00043_Belgium_2009	HQ392385	M1_BE00043_Belgium_2009	HQ392384	P8_BE00043_Belgium_2009	HQ392383	I1_BE00043_Belgium_2009	HQ392381	G1_BE00043_Belgium_2009	HQ392379	A1_BE00043_Belgium_2009	HQ392378	N1_BE00043_Belgium_2009	HQ392387	T1_BE00043_Belgium_2009	HQ392382	E1_BE00043_Belgium_2009	HQ392380	H1_BE00043_Belgium_2009	G1-P[8]-I1-R1-C1-M1-A1-N1-T1-E1-H1
BE00094	Belgium_2010	JN258901	R1_BE00094_Belgium_2010	JN258911	C1_BE00094_Belgium_2010	JN258910	M1_BE00094_Belgium_2010	JN258909	P8_BE00094_Belgium_2010	JN258906	I1_BE00094_Belgium_2010	JN258908	G1_BE00094_Belgium_2010	JN258907	A1_BE00094_Belgium_2010	JN258902	N1_BE00094_Belgium_2010	JN258905	T1_BE00094_Belgium_2010	JN258904	E1_BE00094_Belgium_2010	JN258903	H1_BE00094_Belgium_2010	G1-P[8]-I1-R1-C1-M1-A1-N1-T1-E1-H1
DS-1	Reference	EF583025	R2_DS-1_2000	EF583026	C2_DS-1_2000	EF583027	M2_DS-1_2000	EF672577	P4_DS-1_2000	EF583028	I2_DS-1_2000	EF672581	G2_DS-1_2000	EF672578	A2_DS-1_2000	EF672580	N2_DS-1_2000	EF672579	T2_DS-1_2000	EF672582	E2_DS-1_2000	EF672583	H2_DS-1_2000	G2-P[4]-I2-R2-C2-M2-A2-N2-T2-E2-H2
Wa	Reference	JX406747	R1_Wa_2000	JX406748	C1_Wa_2000	JX406749	M1_Wa_2000	JX406750	P8_Wa_2000	JX406752	I1_Wa_2000	JX406755	G1_Wa_2000	JX406751	A1_Wa_2000	JX406754	N1_Wa_2000	JX406753	T1_Wa_2000	JX406756	E1_Wa_2000	JX406757	H1_Wa_2000	G1-P[8]-I1-R1-C1-M1-A1-N1-T1-E1-H1
DC102	USA_W_1974	KC580005	R1_DC102_USA_W_1974	KC580006	C1_DC102_USA_W_1974	KC580007	M1_DC102_USA_W_1974	KC580008	P8_DC102_USA_W_1974	KC580009	I1_DC102_USA_W_1974	KC580010	G1_DC102_USA_W_1974	KC580000	A1_DC102_USA_W_1974	KC580001	N1_DC102_USA_W_1974	KC580002	T1_DC102_USA_W_1974	KC580003	E1_DC102_USA_W_1974	KC580004	H1_DC102_USA_W_1974	G1-P[8]-I1-R1-C1-M1-A1-N1-T1-E1-H1
DC1448	USA_W_1975	KC580199	R1_DC1448_USA_W_1975	KC580200	C1_DC1448_USA_W_1975	KC580201	M1_DC1448_USA_W_1975	KC580202	P8_DC1448_USA_W_1975	KC580203	I1_DC1448_USA_W_1975	KC580204	G1_DC1448_USA_W_1975	KC580194	A1_DC1448_USA_W_1975	KC580195	N1_DC1448_USA_W_1975	KC580196	T1_DC1448_USA_W_1975	KC580197	E1_DC1448_USA_W_1975	KC580198	H1_DC1448_USA_W_1975	G1-P[8]-I1-R1-C1-M1-A1-N1-T1-E1-H1
DC2314	USA_W_1976	KC579553	R1_DC2314_USA_W_1976	KC579554	C1_DC2314_USA_W_1976	KC579555	M1_DC2314_USA_W_1976	KC579556	P8_DC2314_USA_W_1976	KC579557	I1_DC2314_USA_W_1976	KC579558	G1_DC2314_USA_W_1976	KC579548	A1_DC2314_USA_W_1976	KC579549	N1_DC2314_USA_W_1976	KC579550	T1_DC2314_USA_W_1976	KC579551	E1_DC2314_USA_W_1976	KC579552	H1_DC2314_USA_W_1976	G1-P[8]-I1-R1-C1-M1-A1-N1-T1-E1-H1
DC108	USA_W_1977	KC580188	R1_DC108_USA_W_1977	KC580189	C1_DC108_USA_W_1977	KC580190	M1_DC108_USA_W_1977	KC580191	P8_DC108_USA_W_1977	KC580192	I1_DC108_USA_W_1977	KC580193	G1_DC108_USA_W_1977	KC580183	A1_DC108_USA_W_1977	KC580184	N1_DC108_USA_W_1977	KC580185	T1_DC108_USA_W_1977	KC580186	E1_DC108_USA_W_1977	KC580187	H1_DC108_USA_W_1977	G1-P[8]-I1-R1-C1-M1-A1-N1-T1-E1-H1
DC799	USA_W_1978	KC579960	R1_DC799_USA_W_1978	KC579961	C1_DC799_USA_W_1978	KC579962	M1_DC799_USA_W_1978	KC579963	P8_DC799_USA_W_1978	KC579964	I1_DC799_USA_W_1978	KC579965	G3_DC799_USA_W_1978	KC579955	A1_DC799_USA_W_1978	KC579956	N1_DC799_USA_W_1978	KC579957	T1_DC799_USA_W_1978	KC579958	E1_DC799_USA_W_1978	KC579959	H1_DC799_USA_W_1978	G3-P[8]-I1-R1-C1-M1-A1-N1-T1-E1-H1
DC222	USA_W_1979	KC579680	R1_DC222_USA_W_1979	KC579681	C1_DC222_USA_W_1979	KC579682	M1_DC222_USA_W_1979	KC579683	P8_DC222_USA_W_1979	KC579684	I1_DC222_USA_W_1979	KC579685	G1_DC222_USA_W_1979	KC579675	A1_DC222_USA_W_1979	KC579676	N1_DC222_USA_W_1979	KC579677	T1_DC222_USA_W_1979	KC579678	E1_DC222_USA_W_1979	KC579679	H1_DC222_USA_W_1979	G1-P[8]-I1-R1-C1-M1-A1-N1-T1-E1-H1
DC1292	USA_W_1980	KC580434	R1_DC1292_USA_W_1980	KC580435	C1_DC1292_USA_W_1980	KC580436	M1_DC1292_USA_W_1980	KC580437	P8_DC1292_USA_W_1980	KC580438	I1_DC1292_USA_W_1980	KC580439	G1_DC1292_USA_W_1980	KC580429	A1_DC1292_USA_W_1980	KC580430	N1_DC1292_USA_W_1980	KC580431	T1_DC1292_USA_W_1980	KC580432	E1_DC1292_USA_W_1980	KC580433	H1_DC1292_USA_W_1980	G1-P[8]-I1-R1-C1-M1-A1-N1-T1-E1-H1
DC3956	USA_W_1988	KC580601	R1_DC3956_USA_W_1988	KC580602	C1_DC3956_USA_W_1988	KC580603	M1_DC3956_USA_W_1988	KC580604	P8_DC3956_USA_W_1988	KC580605	I1_DC3956_USA_W_1988	KC580606	G1_DC3956_USA_W_1988	KC580596	A1_DC3956_USA_W_1988	KC580597	N1_DC3956_USA_W_1988	KC580598	T1_DC3956_USA_W_1988	KC580599	E1_DC3956_USA_W_1988	KC580600	H1_DC3956_USA_W_1988	G1-P[8]-I1-R1-C1-M1-A1-N1-T1-E1-H1
DC3687	USA_W_1989	KC579814	R1_DC3687_USA_W_1989	KC579815	C1_DC3687_USA_W_1989	KC579816	M1_DC3687_USA_W_1989	KC579817	P8_DC3687_USA_W_1989	KC579818	I1_DC3687_USA_W_1989	KC579819	G1_DC3687_USA_W_1989	KC579809	A1_DC3687_USA_W_1989	KC579810	N1_DC3687_USA_W_1989	KC579811	T1_DC3687_USA_W_1989	KC579812	E1_DC3687_USA_W_1989	KC579813	H1_DC3687_USA_W_1989	G1-P[8]-I1-R1-C1-M1-A1-N1-T1-E1-H1
DC5413	USA_W_1991	KC580308	R1_DC5413_USA_W_1991	KC580309	C1_DC5413_USA_W_1991	KC580310	M1_DC5413_USA_W_1991	KC580311	P8_DC5413_USA_W_1991	KC580312	I1_DC5413_USA_W_1991	KC580313	G1_DC5413_USA_W_1991	KC580303	A1_DC5413_USA_W_1991	KC580304	N1_DC5413_USA_W_1991	KC580305	T1_DC5413_USA_W_1991	KC580306	E1_DC5413_USA_W_1991	KC580307	H1_DC5413_USA_W_1991	G1-P[8]-I1-R1-C1-M1-A1-N1-T1-E1-H1
VU10-11-2	USA_Vand_2011	KF716359	R2_VU10-11-2_USA_Vand_2011	KF716363	C2_VU10-11-2_USA_Vand_2011	KF716373	M2_VU10-11-2_USA_Vand_2011	KF716334	P4_VU10-11-2_USA_Vand_2011	KF716337	I2_VU10-11-2_USA_Vand_2011	KF716314	G2_VU10-11-2_USA_Vand_2011	KF716385	A2_VU10-11-2_USA_Vand_2011	KF716406	N2_VU10-11-2_USA_Vand_2011	KF716419	T2_VU10-11-2_USA_Vand_2011	KF716432	E2_VU10-11-2_USA_Vand_2011	KF716435	H2_VU10-11-2_USA_Vand_2011	G2-P[4]-I2-R2-C2-M2-A2-N2-T2-E2-H2
AU-1	Japan_1982	DQ490533	R3_AU-1_Japan_1982	DQ490536	C3_AU-1_Japan_1982	DQ490537	M3_AU-1_Japan_1982	D10970	P9_AU-1_Japan_1982	DQ490538	I3_AU-1_Japan_1982	AB792641	G3_AU-1_Japan_1982	D45244	A3_AU-1_Japan_1982	DQ490534	N3_AU-1_Japan_1982	DQ490535	T3_AU-1_Japan_1982	D89873	E3_AU-1_Japan_1982	AB008656	H3_AU-1_Japan_1982	G3-P[9]-I3-R3-C3-M3-A3-N3-T3-E3-H3
KDH633	Kenya_2010	AB861945	R1_KDH633_Kenya_2010	AB861946	C1_KDH633_Kenya_2010	AB861947	M1_KDH633_Kenya_2010	AB861948	P6_KDH633_Kenya_2010	AB861949	I1_KDH633_Kenya_2010	AB861950	G12_KDH633_Kenya_2010	AB861951	A1_KDH633_Kenya_2010	AB861952	N1_KDH633_Kenya_2010	AB861953	T1_KDH633_Kenya_2010	AB861954	E1_KDH633_Kenya_2010	AB861955	H1_KDH633_Kenya_2010	G12-P[6]-I1-R1-C1-M1-A1-N1-T1-E1-H1
KDH65	Kenya_2010	AB861956	R1_KDH65_Kenya_2010	AB861957	C1_KDH65_Kenya_2010	AB861958	M1_KDH65_Kenya_2010	AB861959	P8_KDH65_Kenya_2010	AB861960	I1_KDH65_Kenya_2010	AB861961	G12_KDH65_Kenya_2010	AB861962	A1_KDH65_Kenya_2010	AB861963	N1_KDH65_Kenya_2010	AB861964	T1_KDH65_Kenya_2010	AB861965	E1_KDH65_Kenya_2010	AB861966	H1_KDH65_Kenya_2010	G12-P[8]-I1-R1-C1-M1-A1-N1-T1-E1-H1
Ryukyu-1120	Japan_2011	AB741649	R1_Ryukyu-1120_Japan_2011	AB741650	C1_Ryukyu-1120_Japan_2011	AB741651	M1_Ryukyu-1120_Japan_2011	AB741652	P6_Ryukyu-1120_Japan_2011	AB741653	I5_Ryukyu-1120_Japan_2011	AB741654	G5_Ryukyu-1120_Japan_2011	AB741655	A8_Ryukyu-1120_Japan_2011	AB741656	N1_Ryukyu-1120_Japan_2011	AB741657	T1_Ryukyu-1120_Japan_2011	AB741658	E1_Ryukyu-1120_Japan_2011	AB741659	H1_Ryukyu-1120_Japan_2011	G5-P[6]-I5-R1-C1-M1-A8-N1-T1-E1-H1
CR2006	Croatia_2006	JQ988899	R1_CR2006_Croatia_2006	JQ988900	C1_CR2006_Croatia_2006	JQ988901	M1_CR2006_Croatia_2006	JQ988902	P8_CR2006_Croatia_2006	JQ988903	I1_CR2006_Croatia_2006	JQ988904	G8_CR2006_Croatia_2006	JQ988894	A1_CR2006_Croatia_2006	JQ988895	N1_CR2006_Croatia_2006	JQ988896	T1_CR2006_Croatia_2006	JQ988897	E1_CR2006_Croatia_2006	JQ988898	H1_CR2006_Croatia_2006	G8-P[8]-I1-R1-C1-M1-A1-N1-T1-E1-H1
Vietnam-163	VietNam_2008	AB714258	R1_Vietnam-163_VietNam_2008	AB714259	C1_Vietnam-163_VietNam_2008	AB714260	M1_Vietnam-163_VietNam_2008	AB714261	P8_Vietnam-163_VietNam_2008	AB714263	I1_Vietnam-163_VietNam_2008	AB714266	G10_Vietnam-163_VietNam_2008	AB714262	A1_Vietnam-163_VietNam_2008	AB714265	N1_Vietnam-163_VietNam_2008	AB714264	T1_Vietnam-163_VietNam_2008	AB714267	E1_Vietnam-163_VietNam_2008	AB714268	H1_Vietnam-163_VietNam_2008	G10-P[8]-I1-R1-C1-M1-A1-N1-T1-E1-H1
ST3	GB_1975	EF583045	R1_ST3_GB_1975	EF583046	C1_ST3_GB_1975	EF583047	M1_ST3_GB_1975	EF672612	P6_ST3_GB_1975	EF583048	I1_ST3_GB_1975	EF672616	G4_ST3_GB_1975	EF672613	A1_ST3_GB_1975	EF672615	N1_ST3_GB_1975	EF672614	T1_ST3_GB_1975	EF672617	E1_ST3_GB_1975	EF672618	H1_ST3_GB_1975	G4-P[6]-I1-R1-C1-M1-A1-N1-T1-E1-H1
Dhaka13-03	Bangladesh_2003	DQ146671	R1_Dhaka13-03_Bangladesh_2003	DQ146672	C1_Dhaka13-03_Bangladesh_2003	DQ146673	M1_Dhaka13-03_Bangladesh_2003	DQ146674	P6_Dhaka13-03_Bangladesh_2003	DQ146675	I1_Dhaka13-03_Bangladesh_2003	DQ146676	G12_Dhaka13-03_Bangladesh_2003	DQ146677	A1_Dhaka13-03_Bangladesh_2003	DQ146678	N1_Dhaka13-03_Bangladesh_2003	DQ146679	T2_Dhaka13-03_Bangladesh_2003	DQ146680	E1_Dhaka13-03_Bangladesh_2003	DQ146681	H1_Dhaka13-03_Bangladesh_2003	G12-P[6]-I1-R1-C1-M1-A1-N1-T2-E1-H1
PAH136	Italy_1996	GU296420	R2_PAH136_Italy_1996	GU296422	C2_PAH136_Italy_1996	GU296424	M2_PAH136_Italy_1996	GU296426	P9_PAH136_Italy_1996	GU296428	I2_PAH136_Italy_1996	GU296430	G3_PAH136_Italy_1996	GU296410	A3_PAH136_Italy_1996	GU296412	N1_PAH136_Italy_1996	GU296414	T6_PAH136_Italy_1996	GU296416	E2_PAH136_Italy_1996	GU296418	H3_PAH136_Italy_1996	G3-P[9]-I2-R2-C2-M2-A3-N1-T6-E2-H3
PAI58	Italy_1996	GU296421	R2_PAI58_Italy_1996	GU296423	C2_PAI58_Italy_1996	GU296425	M2_PAI58_Italy_1996	GU296427	P9_PAI58_Italy_1996	GU296429	I2_PAI58_Italy_1996	GU296431	G3_PAI58_Italy_1996	GU296411	A3_PAI58_Italy_1996	GU296413	N2_PAI58_Italy_1996	GU296415	T6_PAI58_Italy_1996	GU296417	E2_PAI58_Italy_1996	GU296419	H3_PAI58_Italy_1996	G3-P[9]-I2-R2-C2-M2-A3-N2-T6-E2-H3
IAL28	Brazil_1992	EF583029	R1_IAL28_Brazil_1992	EF583030	C1_IAL28_Brazil_1992	EF583031	M1_IAL28_Brazil_1992	EF672584	P8_IAL28_Brazil_1992	EF583032	I1_IAL28_Brazil_1992	EF672588	G5_IAL28_Brazil_1992	EF672585	A1_IAL28_Brazil_1992	EF672587	N1_IAL28_Brazil_1992	EF672586	T1_IAL28_Brazil_1992	EF672589	E1_IAL28_Brazil_1992	EF672590	H1_IAL28_Brazil_1992	G5-P[8]-I1-R1-C1-M1-A1-N1-T1-E1-H1
PA260	Italy_1997	HQ661112	R3_PA260_Italy_1997	HQ661113	C3_PA260_Italy_1997	HQ661114	M3_PA260_Italy_1997	HQ661115	P3_PA260_Italy_1997	HQ661116	I3_PA260_Italy_1997	HQ661117	G3_PA260_Italy_1997	HQ661118	A15_PA260_Italy_1997	HQ661119	N2_PA260_Italy_1997	HQ661120	T3_PA260_Italy_1997	HQ661121	E3_PA260_Italy_1997	HQ661122	H6_PA260_Italy_1997	G3-P[3]-I3-R3-C3-M3-A15-N2-T3-E3-H6
17237	Tunisia_2008	JX271001	R2_17237_Tunisia_2008	JX271002	C2_17237_Tunisia_2008	JX271003	M2_17237_Tunisia_2008	JX271004	P9_17237_Tunisia_2008	JX271005	I2_17237_Tunisia_2008	JX271006	G6_17237_Tunisia_2008	JX271007	A3_17237_Tunisia_2008	JX271008	N1_17237_Tunisia_2008	JX271009	T6_17237_Tunisia_2008	JX271010	E2_17237_Tunisia_2008	JX271011	H3_17237_Tunisia_2008	G6-P[9]-I2-R2-C2-M2-A3-N1-T6-E2-H3
PA169	Italy_1987	EF554126	R2_PA169_Italy_1987	EF554127	C2_PA169_Italy_1987	EF554128	M2_PA169_Italy_1987	EF554129	P14_PA169_Italy_1987	EF554130	I2_PA169_Italy_1987	EF554131	G6_PA169_Italy_1987	EF554132	A3_PA169_Italy_1987	EF554133	N2_PA169_Italy_1987	EF554134	T6_PA169_Italy_1987	EF554135	E2_PA169_Italy_1987	EF554136	H3_PA169_Italy_1987	G6-P[14]-I2-R2-C2-M2-A3-N2-T6-E2-H3
K8	Japan_1977	JQ713645	R3_K8_Japan_1977	JQ713646	C3_K8_Japan_1977	JQ713647	M3_K8_Japan_1977	D90260	P9_K8_Japan_1977	JQ713648	I1_K8_Japan_1977	D16344	G1_K8_Japan_1977	D38152	A1_K8_Japan_1977	JQ713649	N1_K8_Japan_1977	JQ713650	T3_K8_Japan_1977	JQ713651	E3_K8_Japan_1977	AB008655	H3_K8_Japan_1977	G1-P[9]-I1-R3-C3-M3-A1-N1-T3-E3-H3
RV161-00	Bangladesh_2000	DQ490545	R2_RV161-00_Bangladesh_2000	DQ490546	C2_RV161-00_Bangladesh_2000	DQ490547	M2_RV161-00_Bangladesh_2000	DQ490548	P6_RV161-00_Bangladesh_2000	DQ490549	I2_RV161-00_Bangladesh_2000	DQ490550	G12_RV161-00_Bangladesh_2000	DQ490540	A2_RV161-00_Bangladesh_2000	DQ490541	N2_RV161-00_Bangladesh_2000	DQ490542	T2_RV161-00_Bangladesh_2000	DQ490543	E1_RV161-00_Bangladesh_2000	DQ490544	H2_RV161-00_Bangladesh_2000	G12-P[6]-I2-R2-C2-M2-A2-N2-T2-E1-H2
RV176-00	Bangladesh_2001	DQ490551	R2_RV176-00_Bangladesh_2001	DQ490552	C2_RV176-00_Bangladesh_2001	DQ490553	M2_RV176-00_Bangladesh_2001	DQ490554	P6_RV176-00_Bangladesh_2001	DQ490555	I2_RV176-00_Bangladesh_2001	DQ490556	G12_RV176-00_Bangladesh_2001	DQ490557	A2_RV176-00_Bangladesh_2001	DQ490558	N2_RV176-00_Bangladesh_2001	DQ490559	T2_RV176-00_Bangladesh_2001	DQ490560	E6_RV176-00_Bangladesh_2001	DQ490561	H2_RV176-00_Bangladesh_2001	G12-P[6]-I2-R2-C2-M2-A2-N2-T2-E6-H2
N26-02	Bangladesh_2002	DQ146682	R2_N26-02_Bangladesh_2002	DQ146683	C2_N26-02_Bangladesh_2002	DQ146684	M2_N26-02_Bangladesh_2002	DQ146685	P6_N26-02_Bangladesh_2002	DQ146686	I2_N26-02_Bangladesh_2002	DQ146687	G12_N26-02_Bangladesh_2002	DQ146688	A2_N26-02_Bangladesh_2002	DQ146689	N1_N26-02_Bangladesh_2002	DQ146690	T2_N26-02_Bangladesh_2002	DQ146691	E6_N26-02_Bangladesh_2002	DQ146692	H2_N26-02_Bangladesh_2002	G12-P[6]-I2-R2-C2-M2-A2-N1-T2-E6-H2
Dhaka6	Bangladesh_2001	EF560705	R1_Dhaka6_Bangladesh_2001	GU199519	C1_Dhaka6_Bangladesh_2001	EF560706	M1_Dhaka6_Bangladesh_2001	GU199520	P25_Dhaka6_Bangladesh_2001	GU199521	I1_Dhaka6_Bangladesh_2001	AY773003	G11_Dhaka6_Bangladesh_2001	GU199522	A1_Dhaka6_Bangladesh_2001	EF560709	N1_Dhaka6_Bangladesh_2001	GU199523	T1_Dhaka6_Bangladesh_2001	EF560711	E1_Dhaka6_Bangladesh_2001	EF560712	H1_Dhaka6_Bangladesh_2001	G11-P[25]-I1-R1-C1-M1-A1-N1-T1-E1-H1
KTM368	Nepal_2004	GU199492	R1_KTM368_Nepal_2004	GU199493	C1_KTM368_Nepal_2004	GU199494	M1_KTM368_Nepal_2004	GU199495	P25_KTM368_Nepal_2004	GU199496	I12_KTM368_Nepal_2004	GU199497	G11_KTM368_Nepal_2004	GU199498	A1_KTM368_Nepal_2004	GU199499	N1_KTM368_Nepal_2004	GU199500	T1_KTM368_Nepal_2004	GU199501	E1_KTM368_Nepal_2004	GU199502	H1_KTM368_Nepal_2004	G11-P[25]-I12-R1-C1-M1-A1-N1-T1-E1-H1
Ghan113	Ghana_2009	KP882629	R2_Ghan113_Ghana_2009	KP882630	C2_Ghan113_Ghana_2009	KP882631	M2_Ghan113_Ghana_2009	KP882627	P6_Ghan113_Ghana_2009	KP882628	I2_Ghan113_Ghana_2009	KP882626	G8_Ghan113_Ghana_2009	KP882632	A2_Ghan113_Ghana_2009	KP882633	N2_Ghan113_Ghana_2009	KP882634	T2_Ghan113_Ghana_2009	KP882635	E2_Ghan113_Ghana_2009	KP882636	H3_Ghan113_Ghana_2009	G8-P[6]-I2-R2-C2-M2-A2-N2-T2-E2-H3
Mali039	Mali_2008	KP882926	R2_Mali039_Mali_2008	KP882927	C2_Mali039_Mali_2008	KP882928	M2_Mali039_Mali_2008	KP882924	P6_Mali039_Mali_2008	KP882925	I2_Mali039_Mali_2008	KP882923	G8_Mali039_Mali_2008	KP882929	A2_Mali039_Mali_2008	KP882930	N2_Mali039_Mali_2008	KP882931	T2_Mali039_Mali_2008	KP882932	E2_Mali039_Mali_2008	KP882933	H2_Mali039_Mali_2008	G8-P[6]-I2-R2-C2-M2-A2-N2-T2-E2-H2
Ghan052	Ghana_2008	KP882420	R2_Ghan052_Ghana_2008	KP882421	C2_Ghan052_Ghana_2008	KP882422	M2_Ghan052_Ghana_2008	KP882418	P6_Ghan052_Ghana_2008	KP882419	I2_Ghan052_Ghana_2008	KP882417	G2_Ghan052_Ghana_2008	KP882423	A2_Ghan052_Ghana_2008	KP882424	N2_Ghan052_Ghana_2008	KP882425	T2_Ghan052_Ghana_2008	KP882426	E2_Ghan052_Ghana_2008	KP882427	H2_Ghan052_Ghana_2008	G2-P[6]-I2-R2-C2-M2-A2-N2-T2-E2-H2
Ghan055	Ghana_2009	KP882453	R2_Ghan055_Ghana_2009	KP882454	C2_Ghan055_Ghana_2009	KP882455	M2_Ghan055_Ghana_2009	KP882451	P6_Ghan055_Ghana_2009	KP882452	I2_Ghan055_Ghana_2009	KP882450	G3_Ghan055_Ghana_2009	KP882456	A2_Ghan055_Ghana_2009	KP882457	N2_Ghan055_Ghana_2009	KP882458	T2_Ghan055_Ghana_2009	KP882459	E2_Ghan055_Ghana_2009	KP882460	H2_Ghan055_Ghana_2009	G3-P[6]-I2-R2-C2-M2-A2-N2-T2-E2-H2
Ghan054	Ghana_2009	KP882442	R2_Ghan054_Ghana_2009	KP882443	C2_Ghan054_Ghana_2009	KP882444	M2_Ghan054_Ghana_2009	KP882440	P4_Ghan054_Ghana_2009	KP882441	I2_Ghan054_Ghana_2009	KP882439	G2_Ghan054_Ghana_2009	KP882445	A2_Ghan054_Ghana_2009	KP882446	N2_Ghan054_Ghana_2009	KP882447	T2_Ghan054_Ghana_2009	KP882448	E2_Ghan054_Ghana_2009	KP882449	H2_Ghan054_Ghana_2009	G2-P[4]-I2-R2-C2-M2-A2-N2-T2-E2-H2
Mali120	Mali_2009	KP883146	R2_Mali120_Mali_2009	KP883147	C2_Mali120_Mali_2009	KP883148	M2_Mali120_Mali_2009	KP883144	P6_Mali120_Mali_2009	KP883145	I2_Mali120_Mali_2009	KP883143	G1_Mali120_Mali_2009	KP883149	A2_Mali120_Mali_2009	KP883150	N2_Mali120_Mali_2009	KP883151	T2_Mali120_Mali_2009	KP883152	E2_Mali120_Mali_2009	KP883153	H2_Mali120_Mali_2009	G1-P[6]-I2-R2-C2-M2-A2-N2-T2-E2-H2
CAU12-2-51	South_Corea_2012	KJ187599	R2_CAU12-2-51_South_Corea_2012	KJ187600	C2_CAU12-2-51_South_Corea_2012	KJ187601	M2_CAU12-2-51_South_Corea_2012	KJ187602	P9_CAU12-2-51_South_Corea_2012	KJ187603	I2_CAU12-2-51_South_Corea_2012	KJ187604	G3_CAU12-2-51_South_Corea_2012	KJ187594	A3_CAU12-2-51_South_Corea_2012	KJ187595	N2_CAU12-2-51_South_Corea_2012	KJ187596	T3_CAU12-2-51_South_Corea_2012	KJ187597	E3_CAU12-2-51_South_Corea_2012	KJ187598	H3_CAU12-2-51_South_Corea_2012	G3-P[9]-I2-R2-C2-M2-A3-N2-T3-E3-H3
R479	China_2004	GU189551	R1_R479_China_2004	GU189552	C1_R479_China_2004	GU189553	M1_R479_China_2004	GU189554	P6_R479_China_2004	DQ873675	I5_R479_China_2004	DQ873680	G4_R479_China_2004	GU189555	A1_R479_China_2004	GU189556	N1_R479_China_2004	GU189557	T7_R479_China_2004	GU189558	E1_R479_China_2004	GU189559	H1_R479_China_2004	G4-P[6]-I5-R1-C1-M1-A1-N1-T7-E1-H1
